# Supplementary material for: Acute Exposure to Traces of Chlorantraniliprole Does Not Alter Antipredator Behaviour in Wild Crickets
Source: Ecol Evol. 2026 Jul 21;16(7):e74064. doi: 10.1002/ece3.74064 (PMC13388500; doi:10.1002/ece3.74064)
Supplement: Supplementary file 1 — Data S1: analysis_code_R1. [file ECE3-16-e74064-s002.R]

###############################################

# R script for Statistical analyses
# Associated with "Acute sublethal exposure to an insecticide does not alter antipredator behavior in wild crickets"
# Gilford, Emily; Johnstone, Miranda; Pitt, Mark; Rodríguez-Muñoz, Rolando; Bass, Chris; Tregenza, Tom; Kuijper, Bram
# Last edited 12.06.26

###############################################

## This script includes plotting and data analysis for preliminary biossays and behavioral field tests associated with the above manuscript,
## and is organised as follows:


# 1. Dependencies and setup

# 2. Data Handling

#    a) Data import and column selection - bioassay and behavioral experiment
#    b) Bioassay: Data conversion and ordering
#    c) behavioral Data: Conversion of re-emergence latency
#    d) behavioral Data: Mean centering temperature
#    e) behavioral Data: Normality checks and transformations
#    f) behavioral Data: Variable descriptions

# 3. behavioral Data: Statistical Analysis 
#    a) Model creation: rsmodel_full - including interaction
#    b) Model creation: rsmodel_add - additive only model
#    c) LOO model comparison
#    d) Posterior prediction plots (Supplementary Material)
#       i)   rsmodel_add plots (Fig S3)
#       ii)  rsmodel_add plots - days post-dosing specific - (Fig S2)

# 4. Result visualisation and plotting
#    a) Laboratory dose-response bioassay (Fig S1)
#    a) Does pesticide affect behaviors? (Fig 1)
#    b) Does time after treatment affect behaviors? (Fig 2)
#    c) Forest plot (Fig 3)

###############################################

#### 1. Dependencies and setup ####

## Set working directory

setwd("~Supplementary Material") # Amend per file path

## Install and load required packages

packages_list <- c("ggplot2", "brms", "dplyr", "tidyverse","posterior",
                   "cowplot", "patchwork", "Hmisc", "bayesplot", "loo")

invisible(lapply(packages_list, function(pkg) {
  if (!require(pkg, character.only = TRUE)) {
    install.packages(pkg)
    library(pkg, character.only = TRUE)
  }
}))

## Rtools is required to run brms models - https://cran.r-project.org/bin/windows/Rtools/

## Set plotting theme and plot shortcut functions

theme_set(theme_classic(base_family = "serif"))

## Helper function - remove trailing zeros from decimals 
no_trailing_zeros <- function(x) {
  out <- format(x, scientific = FALSE, trim = TRUE)
  out <- sub("([.]\\d*?)0+$", "\\1", out)
  out <- sub("[.]$", "", out)
  out
}

## Helper function - full box graphs with inward ticks on axes
boxed_inward_ticks <- theme(
  panel.border = element_rect(colour = "black", fill = NA, linewidth = 0.6),
  axis.line = element_blank(),
  axis.ticks.length = unit(-0.15, "cm"),
  axis.ticks = element_line(color = "black"),
  axis.text.x = element_text(margin = margin(t = 6)),
  axis.text.y = element_text(margin = margin(r = 6))
)

## Helper function - panel tags using (a) (b) etc
add_panel_tag <- function(p, tag) {
  p + annotate(
    "text",
    x = -Inf, y = Inf,
    label = tag,
    hjust = -0.05, vjust = 1.15,
    size = 4.5,
    family = "serif"
  )
}

## Helper function - replicated function adjusted for forest plot axes
add_panel_tag_forest <- function(p, tag) {
  p + annotation_custom(
    grid::textGrob(
      label = tag,
      x = unit(0.02, "npc"),
      y = unit(0.98, "npc"),
      just = c("left", "top"),
      gp = grid::gpar(fontfamily = "serif", fontsize = 12)
    )
  )
}

## Set seed

set.seed(123)

#### 2. Data handling ####

#### a) Data import and column selection ####

## Bioassay data 
bioassay <- read.csv("mort_data.csv")

## Behavioral experiment data
pestbd <- read.csv("pbd_data.csv", header = TRUE)

## Column selection
pestbd <- pestbd %>%
  dplyr::select(bd_date, treat_date, d_diff, burrow, tag, treat, sex, tb_mean, dist, fs1, emergence, drop_time, operator)

#### b) Bioassay: Data conversion and ordering ####

## Convert mg_L to a char and replace 0 with "control"
bioassay$mg_L <- as.character(bioassay$mg_L)
bioassay$mg_L[bioassay$mg_L == "0"] <- "control"

## Order mg/L to fit graph
bioassay$mg_L <- factor(bioassay$mg_L, levels = c("control", "1", "10", "35", "50", "100", "200", "400"))

#### c) Behavioral Data: Conversion of re-emergence latency ####

## Convert emergence to seconds
convert_to_seconds <- function(time_str) {
  if (is.na(time_str)) return(NA)
  parts <- unlist(strsplit(time_str, ":"))
  if (length(parts) != 2) return(NA)
  as.numeric(parts[1]) * 60 + as.numeric(parts[2])
}

pestbd$emergence <- sapply(pestbd$emergence, convert_to_seconds)

#### d) Behavioral Data: Mean centering temperature ####

pestbd$tb_mean_c <- pestbd$tb_mean - mean(pestbd$tb_mean, na.rm = TRUE)

#### e) Behavioral Data: Normality checks and transformations ####

## Escape speed - Gaussian
hist(pestbd$fs1, main = "Histogram of Escape Speed (fs1)", xlab = "Escape Speed", col = "lightblue")
qqnorm(pestbd$fs1); qqline(pestbd$fs1, col = "red")
shapiro.test(pestbd$fs1)

## Re-emergence latency - log transformed to normality due to original right skew
pestbd$log_emergence <- log(pestbd$emergence + 1)
hist(pestbd$log_emergence, main = "Histogram of (log)Re-emergence latency (s)", xlab = "Re-emergence latency (s)", col = "lightgreen")
qqnorm(pestbd$log_emergence); qqline(pestbd$log_emergence, col = "red")
shapiro.test(pestbd$log_emergence)

#### f) Behavioral Data: Data column descriptions: ####

# bd_date         = Date of behavioral testing
# treat_date      = Date of pesticide/sham treatment
# d_diff          = Time since dosing (1 or 2 days) that behavioral testing took place
# burrow          = Burrow number that cricket was tested at
# tag             = Unique cricket ID
# treat           = Treatment received by the cricket, S = sham control, D = pesticide dose
# sex             = Sex of cricket (M/F)
# tb_mean         = Mean body temperature of cricket measured during behavioral testing]
# dist            = Total distance that cricket ran (cm) when exposed to stressor
# fs1             = Escape speed (m/s), calculated over first 1.5 cm of movement
# emergence       = Re-emergence latency (s), latency to emerge after disturbance
# drop_time       = Time of the stressor (ball) was dropped
# operator        = Experimenter (EG/MJ) conducting behavioral test
# tb_mean_c       = Mean centered tb_mean
# log_emergence   = Log transformed emergence

#### 3. Behavioral Data: Statistical Analysis ####
#### a. Model creation: rsmodel_int ####

## Full model (with treatment*d_diff interaction):
rsmodel_int <- brm(
  mvbind(fs1, log_emergence) ~ treat * d_diff + sex + tb_mean_c + (1 | tag),
  data = pestbd,
  family = gaussian(),
  chains = 4, cores = 4,
  control = list(adapt_delta = 0.99),
  save_pars = save_pars(all = TRUE),
  seed = 123
)

summary(rsmodel_int)

#### b. Model creation: rsmodel_add ####

## Nested additive model (no interaction)
rsmodel_add <- brm(
  mvbind(fs1, log_emergence) ~ treat + d_diff + sex + tb_mean_c + (1 | tag),
  data = pestbd,
  family = gaussian(),
  chains = 4, cores = 4,
  control = list(adapt_delta = 0.99),
  save_pars = save_pars(all = TRUE),
  seed = 123
)

summary(rsmodel_add)

#### c) LOO model comparison - Table S1 ####
## Compute LOO for both models
loo_full <- loo(rsmodel_int, moment_match = TRUE)
loo_add  <- loo(rsmodel_add, moment_match = TRUE)

model_comp <- loo_compare(loo_add, loo_full)
print(model_comp)

#### d) Posterior Predictive Plots ####
####    i) rsmodel_add - Fig S3 ####

# Posterior draws (if needed)
post_draws <- posterior::as_draws_df(rsmodel_add)

# Data used by the model
model_data <- rsmodel_add$data

# Fitted values per response
fs1_fit <- fitted(rsmodel_add, resp = "fs1", summary = TRUE)[, "Estimate"]
em_fit  <- fitted(rsmodel_add, resp = "logemergence", summary = TRUE)[, "Estimate"]

# Add to data frame and back-transform latency
model_data$fitted_fs1     <- fs1_fit
model_data$fitted_log_em  <- em_fit
model_data$fitted_emergence <- exp(em_fit) - 1
model_data$emergence_bt     <- exp(model_data$log_emergence) - 1

model_data$treat <- factor(model_data$treat, levels = c("D", "S"), labels = c("Dosed", "Sham"))

# === Plots (unchanged aesthetics) ===
pp_theme <- theme_classic(base_family = "serif") +
  theme(
    axis.text = element_text(size = 12),
    axis.title = element_text(size = 14),
    strip.text = element_text(size = 14),
    legend.position = "bottom",
    legend.title = element_text(size = 14),
    legend.text = element_text(size = 12)
  )

pp_em <- ggplot(model_data, aes(x = treat, y = emergence_bt,
                                color = as.factor(d_diff),
                                fill = as.factor(d_diff))) +
  geom_jitter(position = position_jitterdodge(jitter.width = 0.15, dodge.width = 0.6),
              alpha = 0.5, size = 2, shape = 21, stroke = 0.3) +
  geom_line(aes(y = fitted_emergence, group = interaction(tag, d_diff)),
            position = position_dodge(width = 0.6), alpha = 0.4) +
  stat_summary(aes(y = fitted_emergence), fun = mean, geom = "point",
               position = position_dodge(width = 0.6), shape = 21, size = 3, stroke = 1) +
  stat_summary(aes(y = fitted_emergence), fun.data = mean_cl_normal, geom = "errorbar",
               position = position_dodge(width = 0.6), width = 0.2, size = 0.6) +
  scale_color_manual(values = c("1" = "#56B4E9", "2" = "#D55E00"),
                     name = "Days post-treatment") +
  scale_fill_manual(values = c("1" = "#56B4E9", "2" = "#D55E00"),
                    name = "Days post-treatment") +
  scale_y_continuous(labels = no_trailing_zeros) +
  labs(x = "Treatment group", y = "Re-emergence latency (s)") +
  pp_theme +
  boxed_inward_ticks

pp_fs <- ggplot(model_data, aes(x = treat, y = fs1,
                                color = as.factor(d_diff),
                                fill = as.factor(d_diff))) +
  geom_jitter(position = position_jitterdodge(jitter.width = 0.15, dodge.width = 0.6),
              alpha = 0.5, size = 2, shape = 21, stroke = 0.3) +
  geom_line(aes(y = fitted_fs1, group = interaction(tag, d_diff)),
            position = position_dodge(width = 0.6), alpha = 0.4) +
  stat_summary(aes(y = fitted_fs1), fun = mean, geom = "point",
               position = position_dodge(width = 0.6), shape = 21, size = 3, stroke = 1) +
  stat_summary(aes(y = fitted_fs1), fun.data = mean_cl_normal, geom = "errorbar",
               position = position_dodge(width = 0.6), width = 0.2, size = 0.6) +
  scale_color_manual(values = c("1" = "#56B4E9", "2" = "#D55E00"),
                     name = "Days post-treatment") +
  scale_fill_manual(values = c("1" = "#56B4E9", "2" = "#D55E00"),
                    name = "Days post-treatment") +
  scale_y_continuous(labels = no_trailing_zeros) +
  labs(x = "Treatment group", y = "Escape speed (m/s)") +
  pp_theme +
  boxed_inward_ticks

pp_fs <- add_panel_tag(pp_fs, "(a)")
pp_em <- add_panel_tag(pp_em, "(b)")

figS3_field <- (pp_fs | pp_em) +
  plot_layout(guides = "collect") &
  theme(legend.position = "bottom")

figS3_field

ggsave(
  filename = "figS3_field.tiff",
  plot = figS3_field,
  device = "tiff",
  width = 10,
  height = 5,
  units = "in",
  dpi = 600,
  compression = "lzw"
)

## LOO-PIT ECDF diagnostics
loo(rsmodel_add, save_psis = TRUE)
pp_check(rsmodel_add, type = "loo_pit_ecdf", resp = "fs1") + labs(title = "Escape speed")
pp_check(rsmodel_add, type = "loo_pit_ecdf", resp = "logemergence") + labs(title = "Re-emergence latency")

prior_summary(rsmodel_add)


####    ii) rsmodel_add – days post-dosing specific – Fig S2 ####

## Extract posterior predictive samples from rsmodel_add
pp_check_data <- posterior_predict(rsmodel_add)

## Observed data subset
ppc_data <- rsmodel_add$data %>%
  select(d_diff, fs1, log_emergence) %>%
  mutate(d_diff = as.integer(d_diff))

## PPC for Escape speed by days post-dosing
ppc_by_day_fs1 <- function(day) {
  indices <- which(ppc_data$d_diff == day)
  if (length(indices) == 0) stop(paste("No data for day", day))
  
  y_obs <- ppc_data$fs1[indices]
  y_rep <- pp_check_data[, indices, 1]
  
  ppc_dens_overlay(y_obs, y_rep[1:100, ]) +
    labs(
      x = "Escape speed (m/s)",
      y = "Density"
    ) +
    scale_x_continuous(labels = no_trailing_zeros) +
    theme_classic(base_family = "serif") +
    boxed_inward_ticks
}

## PPC for (log) Re-emergence latency by days post-dosing
ppc_by_day_logemergence <- function(day) {
  indices <- which(ppc_data$d_diff == day)
  if (length(indices) == 0) stop(paste("No data for day", day))
  
  y_obs <- ppc_data$log_emergence[indices]
  y_rep <- pp_check_data[, indices, 2]
  
  ppc_dens_overlay(y_obs, y_rep[1:100, ]) +
    labs(
      x = "Log re-emergence latency",
      y = "Density"
    ) +
    scale_x_continuous(labels = no_trailing_zeros) +
    theme_classic(base_family = "serif") +
    boxed_inward_ticks
}


# === Escape speed plots ===
p1 <- ppc_by_day_fs1(1)
p2 <- ppc_by_day_fs1(2)

# === Re-emergence latency plots ===
p3 <- ppc_by_day_logemergence(1)
p4 <- ppc_by_day_logemergence(2)

p1 <- add_panel_tag(p1, "(a)") + labs(title = "Day 1")
p2 <- add_panel_tag(p2, "(b)") + labs(title = "Day 2")
p3 <- add_panel_tag(p3, "(c)") + labs(title = "Day 1")
p4 <- add_panel_tag(p4, "(d)") + labs(title = "Day 2")

## Combine plots
figs2_field <- (p1 | p2) / (p3 | p4) +
  plot_layout(
    guides = "collect",
    heights = c(1, 1),
    widths = c(1, 1)
  ) &
  theme(legend.position = "bottom")

figs2_field

ggsave(
  filename = "figs2_field.tiff",
  plot = figs2_field,
  device = "tiff",
  width = 12,
  height = 8,
  units = "in",
  dpi = 600,
  compression = "lzw"
)


#### 4. Result visualisation and plotting ####

## Recode and theme set 
pestbd <- pestbd %>%
  mutate(
    treat = recode(treat, "D" = "Dosed", "S" = "Sham dosed"),
    day = factor(d_diff, levels = c(1, 2), labels = c("Day 1", "Day 2"))
  )

custom_colours <- c("Dosed" = "#009E73", "Sham dosed" = "#E69F00")

theme_set(theme_classic(base_family = "serif"))

#### a) Laboratory dose-response bioassay (Fig S1) ####

## Mort % to proportion
bioassay$prop <- bioassay$prop_dead / 100  

## Calculate SE using binomial formula (n = 30 per concentration)
bioassay$SE <- sqrt((bioassay$prop * (1 - bioassay$prop)) / 30)

## Convert back to % for plotting
bioassay$SE <- bioassay$SE * 100

## Plot with error bars (Fig 1)
bioassay_plot <- bioassay %>%
  mutate(
    mg_L = factor(
      mg_L,
      levels = c("control", "1", "10", "35", "50", "100", "200", "400")
    ),
    mg_L_facet = factor(
      mg_L,
      levels = c("control", "1", "10", "35", "50", "100", "200", "400"),
      labels = c(
        "Control",
        "1 mg L⁻¹",
        "10 mg L⁻¹",
        "35 mg L⁻¹",
        "50 mg L⁻¹",
        "100 mg L⁻¹",
        "200 mg L⁻¹",
        "400 mg L⁻¹"
      )
    ),
    hour = factor(
      hour,
      levels = c(24, 48, 72, 96),
      labels = c("24", "48", "72", "96")
    ),
    prop = prop_dead / 100,
    SE = sqrt((prop * (1 - prop)) / 30) * 100
  )

figS1_bioassay <- ggplot(
  bioassay_plot,
  aes(x = hour, y = prop_dead, colour = mg_L, group = mg_L)
) +
  geom_errorbar(
    aes(ymin = prop_dead - SE, ymax = prop_dead + SE),
    width = 0.12,
    alpha = 0.5
  ) +
  geom_line(size = 0.8, alpha = 0.7) +
  geom_point(size = 3) +
  facet_wrap(~ mg_L_facet, ncol = 4) +
  labs(
    x = "Hours post-treatment",
    y = "% dead"
  ) +
  scale_color_manual(values = c(
    "control" = "#7B3F99",
    "1" = "#3498DB",
    "10" = "#196F3D",
    "35" = "#E67E22",
    "50" = "#1F618D",
    "100" = "#85C1E9",
    "200" = "#27AE60",
    "400" = "#F5B041"
  )) +
  scale_y_continuous(
    limits = c(0, 35),
    breaks = seq(0, 35, by = 5),
    labels = no_trailing_zeros
  ) +
  theme_classic(base_family = "serif") +
  boxed_inward_ticks +
  theme(
    legend.position = "none",
    axis.title = element_text(size = 12, face = "bold"),
    axis.text = element_text(size = 10),
    strip.text = element_text(size = 12, face = "bold"),
    panel.grid.major = element_blank(),
    panel.grid.minor = element_blank()
  )

figS1_bioassay


ggsave(
  filename = "figS1_bioassay.tiff",
  plot = figS1_bioassay,
  device = "tiff",
  width = 10,
  height = 4,
  units = "in",
  dpi = 600,
  compression = "lzw"
)


#### b) Does pesticide affect behaviors? (Fig 1) ####

## Label names
pestbd$treat <- factor(pestbd$treat, levels = c("Dosed", "Sham dosed"))

## Escape speed plot (a):
fs1plot <- ggplot(pestbd, aes(x = treat, y = fs1, color = treat, fill = treat)) +
  ## Individual points
  geom_jitter(width = 0.15, alpha = 0.6,
              size = 2.2, shape = 21, stroke = 0.3) +
  ## Posterior mean
  stat_summary(fun = mean, geom = "point",
               shape = 21, size = 4, stroke = 1.2, colour = "white") +
  ## Posterior 95% CI
  stat_summary(fun.data = mean_cl_normal, geom = "errorbar",
               width = 0.25, size = 1) +
  scale_color_manual(values = custom_colours, guide = "none") +
  scale_fill_manual(values = custom_colours, guide = "none") +
  scale_y_continuous(labels = no_trailing_zeros) +
  labs(x = "Treatment", y = "Escape speed (m/s)") +
  theme_classic(base_family = "serif") +
  boxed_inward_ticks +
  theme(
    axis.text = element_text(size = 14),
    axis.title = element_text(size = 14),
    legend.position = "none"
  )

## Re-emergence latency plot (b):
emplot <- ggplot(pestbd, aes(x = treat, y = emergence, color = treat, fill = treat)) +
  ## Individual points
  geom_jitter(width = 0.15, alpha = 0.6,
              size = 2.2, shape = 21, stroke = 0.3) +
  ## Posterior mean
  stat_summary(fun = mean, geom = "point",
               shape = 21, size = 4, stroke = 1.2, colour = "white") +
  ## Posterior 95% CI
  stat_summary(fun.data = mean_cl_normal, geom = "errorbar",
               width = 0.25, size = 1) +
  scale_color_manual(values = custom_colours, name = "Treatment") +
  scale_fill_manual(values = custom_colours, name = "Treatment") +
  scale_y_continuous(labels = no_trailing_zeros) +
  labs(x = "Treatment", y = "Re-emergence latency (s)") +
  theme_classic(base_family = "serif") +
  boxed_inward_ticks +
  theme(
    axis.text = element_text(size = 12),
    axis.title = element_text(size = 14),
    legend.position = "right",
    legend.title = element_text(size = 13),
    legend.text  = element_text(size = 12)
  )

emplot2 <- ggplot(pestbd, aes(x = treat, y = emergence, color = treat, fill = treat)) +
  ## Individual points
  geom_jitter(width = 0.15, alpha = 0.6,
              size = 2.2, shape = 21, stroke = 0.3) +
  ## Posterior mean
  stat_summary(fun = mean, geom = "point",
               shape = 21, size = 4, stroke = 1.2, colour = "white") +
  ## Posterior 95% CI
  stat_summary(fun.data = mean_cl_normal, geom = "errorbar",
               width = 0.25, size = 1) +
  scale_color_manual(values = custom_colours, name = "Treatment") +
  scale_fill_manual(values = custom_colours, name = "Treatment") +
  scale_y_continuous(labels = no_trailing_zeros) +
  labs(x = "Treatment", y = "Re-emergence latency (s)") +
  theme_classic(base_family = "serif") +
  boxed_inward_ticks +
  theme(
    axis.text = element_text(size = 14),
    axis.title = element_text(size = 14),
    legend.position = "none")

## Add panel tags
fs1plot <- add_panel_tag(fs1plot, "(a)")
emplot  <- add_panel_tag(emplot, "(b)")
emplot2  <- add_panel_tag(emplot2, "(b)")


## Combine panels
fig1_field <- plot_grid(
  fs1plot,
  emplot,
  ncol = 2,
  align = "h"
)

fig1_field

ggsave(
  filename = "fig1_field.tiff",
  plot = fig1_field,
  device = "tiff",
  width = 10,
  height = 4,
  units = "in",
  dpi = 600)


## Considering Escape speed and Re-emergence latency on response scale. Differences between treatments 
## Escape speed

nd_fs1 <- data.frame(
  treat = factor(c("D", "S"), levels = c("D", "S")),
  d_diff = 1,
  sex = "F",
  tb_mean_c = 0,
  tag = NA
)

ep_fs1 <- posterior_epred(rsmodel_add, resp = "fs1", newdata = nd_fs1, re_formula = NA)

diff_fs1 <- ep_fs1[, 2] - ep_fs1[, 1]

quantile(diff_fs1, c(0.5, 0.025, 0.975))

## Re-emergence latency
## Treatment difference on response scale (Re-emergence latency, seconds)
nd_em <- data.frame(
  treat = factor(c("D", "S"), levels = c("D", "S")),
  d_diff = 1,
  sex = "F",
  tb_mean_c = 0,
  tag = NA
)

ep_logem <- posterior_epred(rsmodel_add, resp = "logemergence", newdata = nd_em, re_formula = NA)

## Back-transform to seconds
ep_em_s <- exp(ep_logem) - 1

diff_em_s <- ep_em_s[, 2] - ep_em_s[, 1] 

quantile(diff_em_s, c(0.5, 0.025, 0.975))


#### c) Does time after treatment affect behaviors? (Fig 2) ####
pestbd <- pestbd %>%
  mutate(
    treat = recode(treat, "D" = "Dosed", "S" = "Sham dosed"),
    day = factor(d_diff, levels = c(1, 2), labels = c("Day 1", "Day 2"))
  )

## Escape speed plot (a):
pbd_day_plot_fs1 <- ggplot(pestbd, aes(x = day, y = fs1, color = treat, fill = treat)) +
  geom_jitter(
    position = position_jitterdodge(jitter.width = 0.15, dodge.width = 0.6),
    alpha = 0.6, size = 2.2, shape = 21, stroke = 0.3
  ) +
  stat_summary(
    fun = mean, geom = "point",
    shape = 21, size = 4, stroke = 1.2, colour = "white",
    position = position_dodge(width = 0.6)
  ) +
  stat_summary(
    fun.data = mean_cl_normal, geom = "errorbar",
    width = 0.25, size = 1,
    position = position_dodge(width = 0.6)
  ) +
  scale_color_manual(values = custom_colours, guide = "none") +
  scale_fill_manual(values = custom_colours, guide = "none") +
  scale_y_continuous(labels = no_trailing_zeros) +
  labs(x = "Days post-treatment", y = "Escape speed (m/s)") +
  theme_classic(base_family = "serif") +
  boxed_inward_ticks +
  theme(
    axis.text = element_text(size = 14),
    axis.title = element_text(size = 14),
    legend.position = "none"
  )

## Re-emergence latency plot (b):
pbd_day_plot_em <- ggplot(pestbd, aes(x = day, y = emergence, color = treat, fill = treat)) +
  geom_jitter(
    position = position_jitterdodge(jitter.width = 0.15, dodge.width = 0.6),
    alpha = 0.6, size = 2.2, shape = 21, stroke = 0.3
  ) +
  stat_summary(
    fun = mean, geom = "point",
    shape = 21, size = 4, stroke = 1.2, colour = "white",
    position = position_dodge(width = 0.6)
  ) +
  stat_summary(
    fun.data = mean_cl_normal, geom = "errorbar",
    width = 0.25, size = 1,
    position = position_dodge(width = 0.6)
  ) +
  scale_color_manual(values = custom_colours, name = "Treatment") +
  scale_fill_manual(values = custom_colours, name = "Treatment") +
  scale_y_continuous(labels = no_trailing_zeros) +
  labs(x = "Days post-treatment", y = "Re-emergence latency (s)") +
  theme_classic(base_family = "serif") +
  boxed_inward_ticks +
  theme(
    axis.text = element_text(size = 12),
    axis.title = element_text(size = 14),
    legend.position = "right",
    legend.title = element_text(size = 13),
    legend.text  = element_text(size = 12)
  )

## Add panel tags
pbd_day_plot_fs1 <- add_panel_tag(pbd_day_plot_fs1, "(a)")
pbd_day_plot_em  <- add_panel_tag(pbd_day_plot_em,  "(b)")

## Combine panels
fig2_field <- plot_grid(
  pbd_day_plot_fs1,
  pbd_day_plot_em,
  ncol = 2,
  align = "h"
)

fig2_field

ggsave(
  filename = "fig2_field.tiff",
  plot = fig2_field,
  device = "tiff",
  width = 10,
  height = 4,
  units = "in",
  dpi = 600)

## Day effect on response scale (Re-emergence latency, seconds)
## Re-emergence latency: 
nd_day_em <- data.frame(
  treat = "S",  
  d_diff = c(1, 2),  
  sex = "F",      
  tb_mean_c = 0,
  tag = NA
)

ep_logem_day <- posterior_epred(
  rsmodel_add,
  resp = "logemergence",
  newdata = nd_day_em,
  re_formula = NA
)

## Back-transform to seconds
ep_em_s_day <- exp(ep_logem_day) - 1

## Day 2 - Day 1 difference
diff_day_em_s <- ep_em_s_day[, 2] - ep_em_s_day[, 1]

quantile(diff_day_em_s, c(0.5, 0.025, 0.975))

#### d) Forest plot (Fig 3) ####

## Extract posterior draws
posterior <- as_draws_df(rsmodel_add)

## Summarise fixed effects
summary_df <- posterior %>%
  dplyr::select(starts_with("b_")) %>%
  pivot_longer(cols = everything(), names_to = "Parameter") %>%
  group_by(Parameter) %>%
  summarise(
    mean = mean(value),
    lower = quantile(value, 0.025),
    upper = quantile(value, 0.975),
    .groups = "drop"
  ) %>%
  mutate(
    Response = case_when(
      grepl("fs1", Parameter) ~ "Escape speed",
      grepl("logemergence", Parameter) ~ "Emergence time",
      TRUE ~ "Other"
    ),
    Parameter_clean = case_when(
      grepl("Intercept", Parameter) ~ "Intercept",
      grepl("treatS", Parameter) ~ "Treatment: Sham",
      grepl("d_diff", Parameter) ~ "Days post-treatment: 2",
      grepl("tb_mean_c", Parameter) ~ "Temperature",
      grepl("sexM", Parameter) ~ "Sex: Male",
      TRUE ~ NA_character_
    )
  ) %>%
  filter(!is.na(Parameter_clean))

## Set consistent plotting order
summary_df$Parameter_clean <- factor(
  summary_df$Parameter_clean,
  levels = rev(c("Intercept", "Treatment: Sham", "Days post-treatment: 2", "Temperature", "Sex: Male"))
)

## Split by response variable
summary_df_emergence  <- summary_df %>% filter(Response == "Emergence time")
summary_df_flee_speed <- summary_df %>% filter(Response == "Escape speed")

## Forest plot function
make_forestplot <- function(df, title, y_limits = c(NA, NA)) {
  ggplot(df, aes(x = Parameter_clean, y = mean, ymin = lower, ymax = upper)) +
    geom_pointrange() +
    coord_flip(clip = "off") +
    geom_hline(yintercept = 0, linetype = "dashed", color = "grey60") +
    labs(
      title = title,
      x = NULL,
      y = "Estimate"
    ) +
    scale_y_continuous(
      limits = y_limits,
      labels = no_trailing_zeros
    ) +
    theme_classic(base_family = "serif") +
    boxed_inward_ticks +
    theme(
      legend.position = "none",
      plot.title.position = "plot",
      plot.title = element_text(hjust = 0.5, size = 14),
      axis.title.x = element_text(size = 12),
      axis.title.y = element_text(size = 14),
      axis.text.y = element_text(size = 12),
      axis.text.x = element_text(size = 11),
      plot.margin = margin(t = 8, r = 6, b = 6, l = 6)
    )
}

## Escape speed plot (a):
forestplot_escape_speed <- make_forestplot(
  summary_df_flee_speed,
  "Escape speed",
  y_limits = c(-0.1, NA)
)
forestplot_escape_speed <- add_panel_tag_forest(forestplot_escape_speed, "(a)")

## Re-emergence latency plot (b):
forestplot_emergence <- make_forestplot(
  summary_df_emergence,
  "Re-emergence latency",
  y_limits = c(-1, NA)
) +
  theme(axis.text.y = element_blank(), axis.title.y = element_blank())

forestplot_emergence <- add_panel_tag_forest(forestplot_emergence, "(b)")

## Combine
fig3_field_forest <- plot_grid(
  forestplot_escape_speed,
  forestplot_emergence,
  ncol = 2,
  align = "h"
)

fig3_field_forest

ggsave(
  filename = "fig3_field_forest.tiff",
  plot = fig3_field_forest,
  device = "tiff",
  width = 10,
  height = 4,
  units = "in",
  dpi = 600)
