# Supplementary material for: Acute Exposure to Traces of Chlorantraniliprole Does Not Alter Antipredator Behaviour in Wild Crickets
Source: Ecol Evol. 2026 Jul 21;16(7):e74064. doi: 10.1002/ece3.74064 (PMC13388500; doi:10.1002/ece3.74064)
Supplement: Supplementary file 2 — Data S2: mort_data. [file ECE3-16-e74064-s001.csv]

mg_L	hour	prop_dead
0	24	0
1	24	0
10	24	3.3
35	24	13.3
50	24	6.7
100	24	3.3
200	24	3.3
400	24	10
0	48	3.3
1	48	6.7
10	48	20
35	48	20
50	48	16.7
100	48	13.3
200	48	6.7
400	48	20
0	72	6.7
1	72	10
10	72	26.7
35	72	23.3
50	72	20
100	72	20
200	72	16.7
400	72	26.7
0	96	6.7
1	96	16.7
10	96	26.7
35	96	26.7
50	96	26.7
100	96	23.3
200	96	20
400	96	26.7
