# Supplementary material for: Acute Exposure to Traces of Chlorantraniliprole Does Not Alter Antipredator Behaviour in Wild Crickets
Source: Ecol Evol. 2026 Jul 21;16(7):e74064. doi: 10.1002/ece3.74064 (PMC13388500; doi:10.1002/ece3.74064)
Supplement: Supplementary file 3 — Data S3: pbd_data. [file ECE3-16-e74064-s003.csv]

bd_date	treat_date	d_diff	burrow	tag	mass	mass_dose	treat	sex	tb_mean	dist	fs1	angle	enter	orientation	emergence	drop_time	operator	notes	vid
24/04/2025	23/04/2025	1	346	ZT	0.86	0	S	F	38.8	3.5	0.5	163	Y	head	00:50.7	16:44	MJ		24042025_b346
25/04/2025	24/04/2025	1	217	1P	0.6	116.7	D	M	16.4	4	0.5	7	Y	head	00:55.1	11:47	MJ		25042025_b217
25/04/2025	24/04/2025	1	111	1S	0.84	0	S	M	16.4	2.5	0.1	152	Y	tail	05:09.0	11:23	MJ		25042025_b111
25/04/2025	24/04/2025	1	354	ZP	0.77	90.9	D	F	16.8	2.5	0.2	90	Y	head	01:10.7	12:25	MJ		25042025_b354
26/04/2025	25/04/2025	1	131	56	0.71	98.6	D	F	21.3	1.5	0.1	122	Y	tail	01:10.4	11:33	EG		26042025_b131
26/04/2025	24/04/2025	2	217	1P	0.6	116.7	D	M	28.6	4	0.1	180	Y	tail	00:40.7	13:35	MJ		26042025_b217
26/04/2025	24/04/2025	2	111	1S	0.84	0	S	M	32.4	2.5	0.2	90	Y	head	00:44.0	13:50	MJ		26042025_b111
26/04/2025	25/04/2025	1	27	7D	0.75	0	S	M	26.6	1.8	0.2	65	N	tail	00:10.6	13:23	EG		26042025_b027
26/04/2025	25/04/2025	1	510	OU	1.07	0	S	F	24.9	1.5	0.1	40	Y	head	00:41.1	13:13	EG		26042025_b510
26/04/2025	25/04/2025	1	36	SJ	0.81	0	S	M	24.9	4	0.5	42	Y	head	00:16.1	11:59	EG		26042025_b036
26/04/2025	25/04/2025	1	114	UO	0.95	73.7	D	M	16.3	2.2	0.2	46	Y	head	00:41.0	11:16	EG		26042025_b114
26/04/2025	24/04/2025	2	354	ZP	0.77	90.9	D	F	29.3	1.9	0.1	83	Y	tail	00:30.1	13:32	MJ		26042025_b354
27/04/2025	25/04/2025	2	131	56	0.71	98.6	D	F	46.5	2	0.6	30	Y	head	00:40.4	15:32	EG		27042025_b131
27/04/2025	26/04/2025	1	40	6F	0.78	0	S	M	25.5	3	0.5	12	Y	head	00:35.1	14:21	MJ		27042025_b040
27/04/2025	25/04/2025	2	27	7D	0.75	0	S	M	21.3	2	0.2	110	Y	tail	01:26.9	15:14	MJ		27042025_b027
27/04/2025	26/04/2025	1	74	7H	0.71	98.6	D	M	30.5	3	0.4	27	Y	head	01:26.1	14:45	MJ		27042025_b074
27/04/2025	26/04/2025	1	132	IA	0.66	106.1	D	F	17.8	2	0.1	90	Y	tail	02:35.3	14:35	MJ		27042025_b132
27/04/2025	26/04/2025	1	405	ID	0.75	93.3	D	M	31.2	2.5	0.4	14	Y	head	00:58.8	14:24	EG		27042025_b405
27/04/2025	25/04/2025	2	36	SJ	0.81	0	S	M	30.2	4	0.7	0	Y	head	05:44.3	15:38	MJ		27042025_b036
27/04/2025	25/04/2025	2	114	UO	0.95	73.7	D	M	24.3	4	0.5	4.5	Y	tail	02:26.9	15:56	MJ		27042025_b114
28/04/2025	27/04/2025	1	265	6S	0.82	0	S	M	21.9	3.5	0.2	37	Y	head	00:23.1	13:06	EG		28042025_b265
28/04/2025	27/04/2025	1	103	N9	0.71	0	S	M	21.2	1.7	0.4	142	Y	tail	00:18.2	13:27	EG		28042025_b103
28/04/2025	27/04/2025	1	497	P9	0.73	95.9	D	M	38.7	2.3	0.5	40	Y	head	00:50.3	13:13	EG		28042025_b497
29/04/2025	28/04/2025	1	139	6H	?	0	S	M	25.1	2.5	0.5	25	Y	head	01:01.1	15:01	EG		290425_b139
29/04/2025	27/04/2025	2	265	6S	0.82	0	S	M	35.3	2.3	0.5	29	Y	head	00:39.0	15:49	EG		290425_b265
29/04/2025	27/04/2025	2	103	N9	0.71	0	S	M	26.2	3	0.3	154	Y	tail	00:37.8	15:41	MJ		290425_b103
29/04/2025	27/04/2025	2	81	NO	0.8	87.5	D	M	28.6	2	0.1	40	Y	head	01:26.9	15:33	MJ		290425_b081
29/04/2025	27/04/2025	2	497	P9	0.73	95.9	D	M	24.1	3	0.4	41	Y	head	10:00.0	15:51	MJ		290425_b497
29/04/2025	28/04/2025	1	309	SX	?	0	S	F	33.2	2.5	0.6	28		head	00:23.8	15:13	EG		290425_b309
30/04/2025	28/04/2025	2	139	6H	?	0	S	M	21.9	1.5	0.3	36	Y	head	02:16.9	11:13	EG		30042025_b139
30/04/2025	29/04/2025	1	513	7C	0.87	80.5	D	M	27.6	5	0.3	17	Y	head	00:32.0	10:54	MJ		30042025_b513
30/04/2025	29/04/2025	1	374	NJ	0.9	0	S	F	19.5	4	0.3	35	Y	head	01:02.2	10:17	MJ		30042025_b374
30/04/2025	29/04/2025	1	377	NL	0.72	97.2	D	M	25.8	4	0.3	19	Y	head	00:33.0	11:14	MJ		30042025_b377
30/04/2025	29/04/2025	1	393	S	0.5	0	S	F	20.2	3	0.2	23	Y	head	00:48.6	10:35	MJ		30042025_b393
30/04/2025	28/04/2025	2	309	SX	?	0	S	F	18.6	5.5	0.4	18	Y	head	01:25.0	11:32	MJ		30042025_b309
30/04/2025	29/04/2025	1	382	XJ	0.81	86.4	D	F	16.9	2	0.5	90	Y	head	02:16.8	10:26	MJ		30042025_b382
01/05/2025	29/04/2025	2	513	7C	0.87	80.5	D	M	21.2	3	0.5	12	Y	head	00:59.3	11:57	MJ		01052025_b513
01/05/2025	30/04/2025	1	349	7L	0.84	0	S	M	15.3	2.5	0.2	21	Y	head	08:54.5	11:12	MJ		01052025_b349
01/05/2025	30/04/2025	1	395	J5	0.69	101.4	D	F	25.7	3.2	0.3	33	Y	head	00:06.7	10:52	MJ		01052025_b395
01/05/2025	30/04/2025	1	399	JU	0.75	0	S	F	27.9	2	0.1	31	N	head	00:10.1	11:06	EG	DID NOT FULLY ENTER BURROW	01052025_b399
01/05/2025	30/04/2025	1	207	L9	0.7	100	D	M	20.7	2	0.5	33	Y	head	00:26.3	11:13	EG		01052025_b207
01/05/2025	30/04/2025	1	193	LI	0.7	100	D	F	18.7	4.5	0.3	117	Y	tail	00:31.8	11:39	MJ		01052025_b193
01/05/2025	30/04/2025	1	86	LJ	0.75	0	S	M	23.2	3.6	0.3	25	Y	head	00:43.5	11:29	MJ		01052025_b086
01/05/2025	30/04/2025	1	99	LL	0.8	0	S	F	24.2	2	0.1	97	Y	tail	00:07.6	10:52	EG		01052025_b099
01/05/2025	29/04/2025	2	374	NJ	0.9	0	S	F	22.9	2	0.2	99	Y	tail	00:08.2	11:42	EG		01052025_b374
01/05/2025	29/04/2025	2	377	NL	0.72	97.2	D	M	25.7	1.7	0.3	10	Y	head	00:11.7	11:48	EG		01052025_b377
01/05/2025	29/04/2025	2	393	S	0.5	0	S	F	12.2	1.5	0.1	39	Y	head	01:56.6	12:08	MJ		01052025_b393
01/05/2025	29/04/2025	2	382	XJ	0.81	86.4	D	F	28	1.5	0.1	58	Y	head	00:41.2	11:59	EG		01052025_b382
02/05/2025	30/04/2025	2	349	7L	0.84	0	S	M	20.9	3	0.3	21	Y	head	03:42.2	14:16	MJ		02052025_b349
02/05/2025	30/04/2025	2	395	J5	0.69	101.4	D	F	25.7	3	0.4	38	Y	head	03:31.7	13:46	MJ		02052025_b395
02/05/2025	30/04/2025	2	399	JU	0.75	0	S	F	26.7	4	0.4	25	N	head	00:08.8	13:55	EG		02052025_b399
02/05/2025	01/05/2025	1	279	JX	0.73	0	S	F	22.6	2.7	0.7	32	N	head	00:42.4	13:01	MJ		02052025_b279
02/05/2025	30/04/2025	2	86	LJ	0.75	0	S	M	20.4	2.5	0.5	28	Y	head	07:37.8	13:59	MJ		02052025_b086
02/05/2025	30/04/2025	2	99	LL	0.8	0	S	F	23.2	3.5	0.4	24	Y	head	00:13.8	14:04	EG		02052025_b099
02/05/2025	01/05/2025	1	404	O1	0.85	0	S	M	27.4	2.5	0.4	28	N	head	00:18.0	12:52	EG		02052025_b404
02/05/2025	01/05/2025	1	504	OC	1.02	0	S	M	33.1	2	0.4	46	Y	head	00:35.7	13:32	EG		02052025_b504
02/05/2025	01/05/2025	1	330	ZF	0.84	83.3	D	M	21.9	3	0.4	30	Y	head	01:12.6	12:54	MJ		02052025_b330
02/05/2025	01/05/2025	1	594	ZJ	1	70	D	F	18.3	3.2	0.3	15	Y	head	02:23.8	13:21	MJ		02052025_b594
03/05/2025	02/05/2025	1	98	LA	1.13	61.9	D	F	21.4	2	0.5	45	Y	head	01:28.5	10:53	EG		03052025_b098
03/05/2025	01/05/2025	2	504	OC	1.02	0	S	M	24.7	1.5	0.3	93	Y	tail	01:21.6	12:47	EG		03052025_b504
03/05/2025	02/05/2025	1	232	OF	0.96	72.9	D	F	24.9	2	0.4	44	Y	head	00:16.1	11:00	EG		03052025_b232
03/05/2025	01/05/2025	2	330	ZF	0.84	83.3	D	M	18.8	2	0.5	31	Y	head	01:41.2	12:27	EG		03052025_b330
03/05/2025	02/05/2025	1	495	ZZ	0.89	78.7	D	F	19.4	2.3	0.1	29	Y	head	02:07.3	11:26	EG		03052025_b495
04/05/2025	03/05/2025	1	549	F	0.6	116.7	D	F	16.8	2.5	0.3	15.5	Y	head	00:52.4	15:36	EG		04052025_b549
04/05/2025	02/05/2025	2	98	LA	1.13	61.9	D	F	17	3	0.5	20	Y	head	03:34.4	13:39	EG		04052025_b098
04/05/2025	02/05/2025	2	232	OF	0.96	72.9	D	F	17.7	2	0	180	N	tail	NA	14:47	EG	DID NOT FLEE	04052025_b232
06/05/2025	04/05/2025	2	78	PF	0.84	83.3	D	M	15	3	0.3	22	Y	tail	02:13.7	11:48	EG	WENT IN BACKWARDS	06052025_b078
07/05/2025	06/05/2025	1	31	9	0.82	85.4	D	F	21.2	6.9	0.3	161	Y	tail	00:13.1	10:42	EG		07052025_b031
07/05/2025	06/05/2025	1	36	H1	0.76	92.1	D	M	24.2	2.5	0.5	152	Y	tail	00:31.6	12:20	EG		07052025_b036
07/05/2025	06/05/2025	1	626	PS	0.96	72.9	D	F	25.7	3	0.3	0	Y	head	00:18.3	12:48	EG		07052025_b626
07/05/2025	06/05/2025	1	619	PT	0.98	71.4	D	M	28.4	2.7	0.4	41	Y	head	00:22.7	12:41	EG		07052025_b619
07/05/2025	06/05/2025	1	36	TC	1.12	0	S	F	16.8	2.4	0.4	131	Y	tail	01:06.5	12:57	EG		07052025_b036_2
07/05/2025	06/05/2025	1	603	VU	1.01	0	S	M	14.4	5	0.2	0	Y	head	00:21.5	11:31	EG		07052025_b603
07/05/2025	06/05/2025	1	627	XP	0.62	0	S	M	19	2	0.5	0	Y	head	00:14.4	12:35	EG		07052025_b627
08/05/2025	07/05/2025	1	612	FU	1.09	64.2	D	M	28.2	4	0.4	144	Y	tail	00:31.7	12:51	EG		08052025_b612
08/05/2025	06/05/2025	2	36	H1	0.76	92.1	D	M	20.4	3	0.4	164	Y	tail	00:24.6	11:53	EG		08052025_b036
08/05/2025	07/05/2025	1	376	I7	0.69	0	S	M	21.9	3	0.4	22	Y	head	00:30.2	11:28	EG		08052025_b376
08/05/2025	07/05/2025	1	45	U1	0.79	0	S	M	16.7	3.3	0.5	0	Y	head	01:01.3	10:46	EG		08052025_b045
08/05/2025	07/05/2025	1	312	U6	1.04	67.3	D	M	28	3.2	0	32	Y	head	NA	11:21	EG	DID NOT FLEE	08052025_b312
08/05/2025	07/05/2025	1	279	U9	1.07	65.4	D	F	18.4	2.2	0.1	0	N	head	03:15.7	11:13	EG		08052025_b279
08/05/2025	07/05/2025	1	250	VI	0.92	0	S	F	17.7	2	0.3	13	Y	head	00:31.9	10:52	EG		08052025_b250
08/05/2025	06/05/2025	2	598	VU	1.01	0	S	M	29.5	2.5	0.4	168	Y	tail	00:33.5	13:31	EG		08052025_b598
08/05/2025	06/05/2025	2	1.7	XP	0.62	0	S	M	20.3	1.6	0.3	38	Y	head	00:12.4	11:35	EG		08052025_b593
09/05/2025	08/05/2025	1	410	I1	0.66	0	S	F	20.1	2.4	0.5	0	Y	head	00:29.1	15:05	EG		09052025_b410
09/05/2025	07/05/2025	2	376	I7	0.69	0	S	M	19.1	1.5	0.1	72	Y	tail	00:35.0	15:56	EG		09052025_b376
09/05/2025	08/05/2025	1	32	TL	0.89	78.7	D	F	17.1	2	0.3	23	Y	head	00:20.6	14:59	EG		09052025_b032
09/05/2025	07/05/2025	2	524	U6	1.04	67.3	D	M	20.2	2.5	0.2	90	Y	head	00:18.6	15:48	EG	DID NOT FULLY ENTER BURROW	09052025_b524
09/05/2025	08/05/2025	1	616	XV	1.07	0	S	F	17.7	3.5	0.3	180	Y	tail	00:31.7	15:26	EG		09052025_b616
10/05/2025	09/05/2025	1	312	EI	0.82	85.4	D	M	21	2	0.5	27	Y	head	01:26.7	11:42			10052025_b312
10/05/2025	09/05/2025	1	31	NT	1.05	66.7	D	F	32	1.6	0.1	71	Y	head	00:09.9	11:31	EG	DID NOT FULLY ENTER BURROW	10052025_b031
10/05/2025	08/05/2025	2	32	TL	0.89	78.7	D	F	20.7	2.5	0.4	115	Y	tail	00:23.9	10:59	EG		10052025_b032
10/05/2025	08/05/2025	2	616	XV	1.07	0	S	F	21	1.5	0	149	Y	tail	01:04.6	11:23	EG	RAN BACKWARDS	10052025_b616
